# Supplementary material for: Current immunosuppressive treatment and self-reported lifetime stroke history among United States adults: A cross-sectional study
Source: PLoS One. 2026 Jul 30;21(7):e0355164. doi: 10.1371/journal.pone.0355164 (PMC13422849; doi:10.1371/journal.pone.0355164)
Supplement: S1 File — R script implementing all descriptive statistics, regression models, interaction analyses, and sensitivity analyses reported in this manuscript, including the sequential models in Table 2 and the sensitivity analyses in Table 4. Instructions for downloading and pooling the raw National Health Interview Survey files are included in the script. (R) [file pone.0355164.s001.R]

# =============================================================================
# S1 File: Full analytic code
# Current Immunosuppressive Treatment and Self-Reported Lifetime Stroke
# History Among United States Adults: A Cross-Sectional Study
# Pooled 2023-2024 NHIS Sample Adult Interview File
#
# Contains the full analysis pipeline (variable formatting, survey design,
# descriptive statistics, univariable analyses, regression, interaction
# analyses, sequential model building, robustness/sensitivity analyses),
# plus three additional blocks (Sections 8-10) added for this revision to
# address PLOS ONE reviewer comments:
#   - the exact 4-model Table 2 sequence
#   - an outcome-side "refused/don't know" sensitivity analysis
#   - a BMI + hyperlipidemia sensitivity analysis
#
# The three added blocks (Sections 8-10) were independently cross-checked
# using a from-scratch survey-weighted logistic regression implemented in
# Python (Taylor-linearization/ultimate-cluster variance, matching R's
# survey::svyglm approach), run directly on the raw NHIS 2023 and 2024
# public-use files. Estimates agreed with the manuscript's Table 2/3
# values to within rounding. The odds ratios and confidence intervals
# noted in comments below reflect that cross-check; re-running this R
# code on the original dataset should reproduce the same values.
#
# Requires: dplyr, survey
# =============================================================================

library(dplyr)
library(survey)

# =============================================================================
# SECTION 1: VARIABLE FORMATTING AND SURVEY DESIGN
# =============================================================================

# ---- Load and pool the raw NHIS data ----
# Download the 2023 and 2024 NHIS Sample Adult Interview CSV files from
# https://www.cdc.gov/nchs/nhis/2023nhis.html and
# https://www.cdc.gov/nchs/nhis/2024nhis.html, place them in the working
# directory, and pool them as follows before variable formatting below.
#
# The WTFA_A_adj <- WTFA_A / 2 step later in this section (halving the
# annual survey weight) is the standard NHIS approach for analyzing two
# pooled survey years and depends on both years being combined first.
adult23 <- read.csv("adult23.csv", check.names = FALSE)
adult24 <- read.csv("adult24.csv", check.names = FALSE)
study_data <- dplyr::bind_rows(adult23, adult24)

# Population boolean: US Adults Aged 18 And Older
study_data$us_adults_aged_18_and_older <- ifelse(
  !is.na(study_data$AGEP_A) & study_data$AGEP_A >= 18 & study_data$AGEP_A <= 85,
  TRUE,
  FALSE
)
study_data$us_adults_aged_18_and_older <- as.logical(study_data$us_adults_aged_18_and_older)

attr(study_data$us_adults_aged_18_and_older, "value_labels") <- c(
  "TRUE"  = "Include",
  "FALSE" = "Exclude"
)

# Exposure Variable: Immunosuppressive Treatment Status
study_data$immunosuppressive_treatment_status <- factor(
  ifelse(
    !is.na(study_data$AGEP_A) & study_data$AGEP_A >= 18 & study_data$AGEP_A <= 85,
    ifelse(
      study_data$MEDRXTRT_A == 1, "Yes",
      ifelse(
        study_data$MEDRXTRT_A %in% c(2, 7, 9), "No",
        NA
      )
    ),
    NA
  ),
  levels = c("No", "Yes")
)

# Outcome Variable: Stroke History
study_data$stroke_history <- factor(
  ifelse(
    !is.na(study_data$AGEP_A) & study_data$AGEP_A >= 18 & study_data$AGEP_A <= 85 &
      !is.na(study_data$MEDRXTRT_A) & study_data$MEDRXTRT_A %in% c(1, 2, 7, 9),
    ifelse(
      study_data$STREV_A == 1, "Yes",
      ifelse(
        study_data$STREV_A %in% c(2, 7, 9), "No",
        NA
      )
    ),
    NA
  ),
  levels = c("No", "Yes")
)

str(study_data)
cat("[OK] Variables formatted successfully\n")

# === Phase 2: confounder formatting (added at analysis time) ===
# Hypertension (HYPEV_A)
study_data$HYPEV_A[study_data$HYPEV_A %in% c(7, 9)] <- NA
study_data$HYPEV_A <- factor(
  study_data$HYPEV_A,
  levels = c(1, 2, 8),
  labels = c("Yes", "No", "Not Ascertained")
)
levels(study_data$HYPEV_A)[levels(study_data$HYPEV_A) == "Not Ascertained"] <- "No"
study_data$HYPEV_A <- factor(study_data$HYPEV_A, levels = c("No", "Yes"))
study_data$HYPEV_A <- relevel(study_data$HYPEV_A, ref = "No")

# Race/ethnicity (HISPALLP_A)
study_data$HISPALLP_A[study_data$HISPALLP_A %in% c(99)] <- NA
study_data$HISPALLP_A <- ifelse(
  study_data$HISPALLP_A == 1, "Hispanic",
  ifelse(
    study_data$HISPALLP_A == 2, "Non-Hispanic White",
    ifelse(
      study_data$HISPALLP_A == 3, "Non-Hispanic Black",
      ifelse(
        !is.na(study_data$HISPALLP_A), "Other",
        NA
      )
    )
  )
)
study_data$HISPALLP_A <- factor(
  study_data$HISPALLP_A,
  levels = c("Non-Hispanic White", "Non-Hispanic Black", "Hispanic", "Other")
)
study_data$HISPALLP_A <- relevel(study_data$HISPALLP_A, ref = "Non-Hispanic White")

# Type 2 diabetes mellitus (DIBEV_A)
study_data$DIBEV_A[study_data$DIBEV_A %in% c(7, 9)] <- NA
study_data$DIBEV_A <- factor(
  study_data$DIBEV_A,
  levels = c(1, 2, 8),
  labels = c("Yes", "No", "Not Ascertained")
)
levels(study_data$DIBEV_A)[levels(study_data$DIBEV_A) == "Not Ascertained"] <- "No"
study_data$DIBEV_A <- factor(study_data$DIBEV_A, levels = c("No", "Yes"))
study_data$DIBEV_A <- relevel(study_data$DIBEV_A, ref = "No")

# Smoking status (SMKCIGST_A)
study_data$SMKCIGST_A[study_data$SMKCIGST_A %in% c(9)] <- NA
study_data$SMKCIGST_A <- factor(
  study_data$SMKCIGST_A,
  levels = c(1, 2, 3, 4, 5),
  labels = c(
    "Current every day smoker",
    "Current some day smoker",
    "Former smoker",
    "Never smoker",
    "Smoker, current status unknown"
  )
)
study_data$SMKCIGST_A <- relevel(study_data$SMKCIGST_A, ref = "Never smoker")

# Coronary artery disease (CHDEV_A)
study_data$CHDEV_A[study_data$CHDEV_A %in% c(7, 9)] <- NA
study_data$CHDEV_A <- factor(
  study_data$CHDEV_A,
  levels = c(1, 2, 8),
  labels = c("Yes", "No", "Not Ascertained")
)
levels(study_data$CHDEV_A)[levels(study_data$CHDEV_A) == "Not Ascertained"] <- "No"
study_data$CHDEV_A <- factor(study_data$CHDEV_A, levels = c("No", "Yes"))
study_data$CHDEV_A <- relevel(study_data$CHDEV_A, ref = "No")

# Sex (SEX_A)
study_data$SEX_A[study_data$SEX_A %in% c(7, 9)] <- NA
study_data$SEX_A <- factor(
  study_data$SEX_A,
  levels = c(1, 2, 8),
  labels = c("Male", "Female", "Not Ascertained")
)
study_data$SEX_A <- relevel(study_data$SEX_A, ref = "Male")

# Age (AGEP_A) - continuous, keep as numeric
study_data$AGEP_A[study_data$AGEP_A %in% c(99)] <- NA
study_data$AGEP_A <- as.numeric(study_data$AGEP_A)

# Income (RATCAT_A) - continuous, keep as numeric
study_data$RATCAT_A <- as.numeric(study_data$RATCAT_A)

cat("[OK] Confounders formatted successfully\n")

# === Survey Design ===
# cohort_log_stage() is a small logging helper that records how many
# rows remain at each exclusion step. It has no effect on any
# statistical result -- it only prints progress to the console.
cohort_log_stage <- function(stage, n) {
  cat(sprintf("[cohort] %s: N = %d\n", stage, n))
}

cohort_log_stage("starting", nrow(study_data))

study_data$in_analysis_raw <- as.integer(
  study_data$us_adults_aged_18_and_older == TRUE &
    !is.na(study_data$immunosuppressive_treatment_status) &
    !is.na(study_data$stroke_history)
)
cohort_log_stage("raw_eligible", sum(study_data$in_analysis_raw, na.rm = TRUE))

study_data_weighted <- study_data %>%
  filter(!is.na(WTFA_A) & WTFA_A > 0)
cohort_log_stage("after_weight", nrow(study_data_weighted))
cohort_log_stage("weighted_eligible", sum(study_data_weighted$in_analysis_raw, na.rm = TRUE))

study_data_weighted <- study_data_weighted %>%
  mutate(WTFA_A_adj = WTFA_A / 2)

confounder_cols <- c(
  "HYPEV_A", "HISPALLP_A", "DIBEV_A", "SMKCIGST_A",
  "CHDEV_A", "SEX_A", "AGEP_A", "RATCAT_A"
)
if (length(confounder_cols) > 0) {
  conf_complete <- complete.cases(study_data_weighted[, confounder_cols, drop = FALSE])
} else {
  conf_complete <- rep(TRUE, nrow(study_data_weighted))
}
study_data_weighted$in_analysis <- as.integer(
  study_data_weighted$in_analysis_raw == 1 & conf_complete
)
cohort_log_stage("after_confounders_complete", sum(study_data_weighted$in_analysis, na.rm = TRUE))

nhis_design <- svydesign(
  ids     = ~PPSU,
  strata  = ~PSTRAT,
  weights = ~WTFA_A_adj,
  data    = study_data_weighted,
  nest    = TRUE
)

analytical_cohort <- subset(nhis_design, in_analysis == 1)
cohort_log_stage("final_analytical", nrow(analytical_cohort$variables))

cat("\n=== Cohort Summary ===\n")
cat("Total N with valid weights:", nrow(study_data_weighted), "\n")
cat("Total N in analytical cohort:", nrow(analytical_cohort$variables), "\n")

cat("\n--- Exposure: Immunosuppressive Treatment Status ---\n")
print(table(analytical_cohort$variables$immunosuppressive_treatment_status, useNA = "ifany"))

cat("\n--- Outcome: Stroke History ---\n")
print(table(analytical_cohort$variables$stroke_history, useNA = "ifany"))

cat("[OK] Survey design created successfully\n")

# =============================================================================
# SECTIONS 2-5: DESCRIPTIVE STATISTICS, UNIVARIABLE ANALYSES, REGRESSION,
# AND INTERACTION ANALYSES
# =============================================================================

# === Descriptive Statistics ===
# ============================================================
# DESCRIPTIVE STATISTICS AGENT — TABLE 1
# NHIS Complex Survey Analysis
# Exposure: immunosuppressive_treatment_status
# ============================================================

cat("\n###SECTION:descriptive###\n")
cat("\n=== DESCRIPTIVE STATISTICS (TABLE 1) ===\n")
cat("Data Source: NHIS (National Health Interview Survey)\n\n")

cat("Analytical Cohort N (unweighted):", nrow(analytical_cohort$variables), "\n")

cat("\nExposure Distribution (Unweighted):\n")
unweighted_exp <- table(
  analytical_cohort$variables$immunosuppressive_treatment_status,
  useNA = "ifany"
)
print(unweighted_exp)
cat("Percentages:", round(prop.table(unweighted_exp) * 100, 1), "%\n")

cat("\nExposure Distribution (Weighted):\n")
weighted_exp <- svytable(~immunosuppressive_treatment_status, design = analytical_cohort)
print(round(weighted_exp, 0))
cat("Weighted Percentages:",
    round(prop.table(weighted_exp) * 100, 1), "%\n")

# ------------------------------------------------------------
# 2a. OUTCOME: Stroke History (stroke_history)
# ------------------------------------------------------------
cat("\n--- Stroke History (stroke_history) by Exposure (Unweighted) ---\n")
unweighted_cross_stroke <- table(
  analytical_cohort$variables$stroke_history,
  analytical_cohort$variables$immunosuppressive_treatment_status,
  dnn = c("stroke_history", "immunosuppressive_treatment_status")
)
print(unweighted_cross_stroke)
cat("\nColumn Percentages (Unweighted):\n")
print(round(prop.table(unweighted_cross_stroke, 2) * 100, 1))

cat("\n--- Stroke History (stroke_history) by Exposure (Weighted) ---\n")
weighted_cross_stroke <- svytable(
  ~stroke_history + immunosuppressive_treatment_status,
  design = analytical_cohort
)
print(round(weighted_cross_stroke, 0))
cat("\nWeighted Column Percentages:\n")
print(round(prop.table(weighted_cross_stroke, 2) * 100, 1))

cat("\n95% Confidence Intervals (Weighted Proportions):\n")
ci_stroke <- svyby(
  ~stroke_history,
  ~immunosuppressive_treatment_status,
  analytical_cohort,
  svymean,
  vartype = "ci",
  na.rm = TRUE
)
print(ci_stroke)

# ------------------------------------------------------------
# 2b-2g. Confounders (HYPEV_A, HISPALLP_A, DIBEV_A, SMKCIGST_A, CHDEV_A, SEX_A)
# Same unweighted/weighted crosstab + svyby(svymean, vartype="ci") pattern
# as Stroke History above, repeated per variable.
# ------------------------------------------------------------
for (v in c("HYPEV_A", "HISPALLP_A", "DIBEV_A", "SMKCIGST_A", "CHDEV_A", "SEX_A")) {
  cat("\n--- ", v, " by Exposure (Unweighted) ---\n")
  f_unw <- as.formula(paste0("~", v, "+ immunosuppressive_treatment_status"))
  print(table(analytical_cohort$variables[[v]],
              analytical_cohort$variables$immunosuppressive_treatment_status,
              dnn = c(v, "immunosuppressive_treatment_status")))

  cat("\n--- ", v, " by Exposure (Weighted) ---\n")
  print(round(svytable(f_unw, design = analytical_cohort), 0))

  cat("\n95% CI (Weighted Proportions) for ", v, ":\n")
  print(svyby(as.formula(paste0("~", v)), ~immunosuppressive_treatment_status,
              analytical_cohort, svymean, vartype = "ci", na.rm = TRUE))
}
# NOTE: this loop applies the same unweighted/weighted crosstab plus
# svyby(svymean, vartype = "ci") pattern to each confounder in turn
# (HYPEV_A, HISPALLP_A, DIBEV_A, SMKCIGST_A, CHDEV_A, SEX_A).

# ------------------------------------------------------------
# 3a-3b. Continuous: Age (AGEP_A), Income (RATCAT_A)
# ------------------------------------------------------------
for (v in c("AGEP_A", "RATCAT_A")) {
  cat("\n--- ", v, " by Exposure ---\n")
  cat("Unweighted Mean (SD):\n")
  print(tapply(
    analytical_cohort$variables[[v]],
    analytical_cohort$variables$immunosuppressive_treatment_status,
    function(x) c(Mean = round(mean(x, na.rm = TRUE), 2),
                  SD   = round(sd(x, na.rm = TRUE), 2),
                  N    = sum(!is.na(x)))
  ))
  cat("\nWeighted Mean (SE) with 95% CI:\n")
  print(svyby(as.formula(paste0("~", v)), ~immunosuppressive_treatment_status,
              analytical_cohort, svymean, vartype = c("se", "ci"), na.rm = TRUE))
}
# Same simplification note as above applies here.

cat("\n[OK] Descriptive statistics complete\n")
cat("###END:descriptive###\n")


# === Univariable Analysis ===
# ============================================================
# UNIVARIABLE ANALYSIS AGENT — NHIS Complex Survey Analysis
# ============================================================
cat("\n###SECTION:univariable###\n")
cat("\n=== UNIVARIABLE ANALYSES ===\n")
cat("Data Source: NHIS (National Health Interview Survey)\n\n")

cat("--- Exposure (immunosuppressive_treatment_status) vs Outcome (stroke_history) ---\n")
chi_exp_outcome <- svychisq(
  ~stroke_history + immunosuppressive_treatment_status,
  design = analytical_cohort
)
print(chi_exp_outcome)
cat("Chi-square statistic:", chi_exp_outcome$statistic, "\n")
cat("p-value:", chi_exp_outcome$p.value, "\n")

for (v in c("HYPEV_A", "HISPALLP_A", "DIBEV_A", "SMKCIGST_A", "CHDEV_A", "SEX_A")) {
  cat("\n--- ", v, " vs Exposure ---\n")
  chi <- svychisq(as.formula(paste0("~", v, "+ immunosuppressive_treatment_status")),
                   design = analytical_cohort)
  print(chi)
  cat("Chi-square statistic:", chi$statistic, "\n")
  cat("p-value:", chi$p.value, "\n")
}

cat("\n--- Age (AGEP_A) vs Exposure ---\n")
ttest_age_exp <- svyttest(AGEP_A ~ immunosuppressive_treatment_status, design = analytical_cohort)
print(ttest_age_exp)
glm_age_exp <- svyglm(AGEP_A ~ immunosuppressive_treatment_status, design = analytical_cohort)
print(summary(glm_age_exp))
print(regTermTest(glm_age_exp, "immunosuppressive_treatment_status"))

cat("\n--- Income (RATCAT_A) vs Exposure ---\n")
ttest_inc_exp <- svyttest(RATCAT_A ~ immunosuppressive_treatment_status, design = analytical_cohort)
print(ttest_inc_exp)
glm_inc_exp <- svyglm(RATCAT_A ~ immunosuppressive_treatment_status, design = analytical_cohort)
print(summary(glm_inc_exp))
print(regTermTest(glm_inc_exp, "immunosuppressive_treatment_status"))


# === Regression Analysis ===
# ============================================================
# REGRESSION ANALYSIS — Unadjusted + Fully Adjusted models
# NOTE: this block builds two models (unadjusted, fully adjusted).
# The four-row sequence reported in the manuscript's Table 2 (unadjusted,
# Model 1 = +age/sex/race, Model 2 = +HTN/diabetes/smoking, Model 3 =
# +CHD/income) is built separately in Section 8 below.
# ============================================================
cat("\n###SECTION:regression###\n")
cat("\n=== REGRESSION ANALYSES ===\n")

unadjusted_model <- svyglm(
  stroke_history ~ immunosuppressive_treatment_status,
  design = analytical_cohort, family = binomial()
)
print(summary(unadjusted_model))
ci_unadj_log <- confint(unadjusted_model)
or_unadj <- exp(coef(unadjusted_model))
or_ci_unadj <- exp(ci_unadj_log)
print(cbind(OR = or_unadj, or_ci_unadj))

adjusted_model <- svyglm(
  stroke_history ~ immunosuppressive_treatment_status +
    HYPEV_A + HISPALLP_A + DIBEV_A + SMKCIGST_A + CHDEV_A + SEX_A + AGEP_A + RATCAT_A,
  design = analytical_cohort, family = binomial()
)
print(summary(adjusted_model))
ci_adj_log <- confint(adjusted_model)
or_adj <- exp(coef(adjusted_model))
or_ci_adj <- exp(ci_adj_log)
print(cbind(OR = or_adj, or_ci_adj))

coef_unadj <- coef(unadjusted_model)[2]
coef_adj   <- coef(adjusted_model)[2]
pct_change <- (coef_adj - coef_unadj) / abs(coef_unadj) * 100
cat("\n% change in log-OR after full adjustment:", round(pct_change, 1), "%\n")


# === Interaction Analysis ===
# ============================================================
# INTERACTION ANALYSIS AGENT
# Tests: SEX_A, AGEP_A, HISPALLP_A, DIBEV_A, HYPEV_A
# ============================================================
cat("\n###SECTION:interaction###\n")
cat("\n=== INTERACTION ANALYSES ===\n\n")

run_interaction <- function(term_formula_rhs, interaction_term, strata_var, strata_is_continuous = FALSE) {
  f <- as.formula(paste0(
    "stroke_history ~ immunosuppressive_treatment_status * ", term_formula_rhs
  ))
  m <- svyglm(f, design = analytical_cohort, family = binomial())
  test <- regTermTest(m, as.formula(paste0("~", interaction_term)))
  cat("Interaction p-value (", interaction_term, "):", round(test$p, 4), "\n")
  print(summary(m))
  list(model = m, test = test)
}

# Exposure x SEX_A
int_sex <- run_interaction(
  "SEX_A + HYPEV_A + HISPALLP_A + DIBEV_A + SMKCIGST_A + CHDEV_A + AGEP_A + RATCAT_A",
  "immunosuppressive_treatment_status:SEX_A", "SEX_A"
)

# Exposure x AGEP_A (continuous; median-split stratified analysis also run in original)
int_age <- run_interaction(
  "AGEP_A + HYPEV_A + HISPALLP_A + DIBEV_A + SMKCIGST_A + CHDEV_A + SEX_A + RATCAT_A",
  "immunosuppressive_treatment_status:AGEP_A", "AGEP_A", strata_is_continuous = TRUE
)

# Exposure x HISPALLP_A
int_race <- run_interaction(
  "HISPALLP_A + HYPEV_A + DIBEV_A + SMKCIGST_A + CHDEV_A + SEX_A + AGEP_A + RATCAT_A",
  "immunosuppressive_treatment_status:HISPALLP_A", "HISPALLP_A"
)

# Exposure x DIBEV_A
int_diab <- run_interaction(
  "DIBEV_A + HYPEV_A + HISPALLP_A + SMKCIGST_A + CHDEV_A + SEX_A + AGEP_A + RATCAT_A",
  "immunosuppressive_treatment_status:DIBEV_A", "DIBEV_A"
)

# Exposure x HYPEV_A
int_hyp <- run_interaction(
  "HYPEV_A + HISPALLP_A + DIBEV_A + SMKCIGST_A + CHDEV_A + SEX_A + AGEP_A + RATCAT_A",
  "immunosuppressive_treatment_status:HYPEV_A", "HYPEV_A"
)

cat("\n=== INTERACTION SUMMARY ===\n")
for (nm in c("int_sex", "int_age", "int_race", "int_diab", "int_hyp")) {
  obj <- get(nm)
  cat(sprintf("%-12s p = %.4f\n", nm, obj$test$p))
}
# NOTE: the run_interaction() helper above applies the same interaction
# test (exposure x covariate, adjusted for the remaining covariates) to
# each of the five covariates in turn. The age<=55 vs >55 stratified
# subgroup models referenced in the manuscript's interaction paragraph
# (OR 2.67 / 1.35) are not reproduced here as a separate stratified loop.

cat("\n[OK] Interaction analyses completed\n")
cat("###END:interaction###\n")

# =============================================================================
# A note on Sections 6-7: these two blocks (Alternative Model / Sequential
# Model Building, and Robustness / Sensitivity Analyses) are presented here
# as two separate, self-contained sections in the order they execute. The
# Robustness block (Section 7) depends on `adjusted_model` from Section 4
# rather than on anything in the Alternative Model block (Section 6).
# =============================================================================

# =============================================================================
# SECTION 6: ALTERNATIVE MODEL / SEQUENTIAL MODEL BUILDING
# =============================================================================
# ============================================================
# ALTERNATIVE MODEL AGENT — Sequential Model Building
# Exposure: immunosuppressive_treatment_status (binary)
# Outcome: stroke_history (binary)
# Family: binomial() — Odds Ratios reported
# ============================================================

cat("\n###SECTION:alternative_model###\n")
cat("\n=== SEQUENTIAL MODEL BUILDING ===\n")
cat("Assessing degree of confounding by variable categories\n\n")

cat("Exposure: immunosuppressive_treatment_status\n")
cat("Outcome: stroke_history\n")
cat("Family: binomial() — Odds Ratios reported\n\n")

# ============================================================
# CONFOUNDER CATEGORIZATION
# ============================================================
cat("=== CONFOUNDER CATEGORIZATION ===\n\n")

cat("Demographics:\n")
cat(" - SEX_A (Sex)\n")
cat(" - AGEP_A (Age — continuous)\n")
cat(" - HISPALLP_A (Race/ethnicity — categorical)\n")
cat(" - RATCAT_A (Income — continuous)\n\n")

cat("Comorbidities/Clinical:\n")
cat(" - HYPEV_A (Hypertension — categorical)\n")
cat(" - DIBEV_A (Type 2 diabetes mellitus — categorical)\n")
cat(" - SMKCIGST_A (Smoking status — categorical)\n")
cat(" - CHDEV_A (Coronary artery disease — categorical)\n\n")

cat("Lifestyle/Behavioral: None identified\n")
cat("Other: None identified\n\n")

# ============================================================
# HELPER FUNCTION: Extract OR with 95% CI for exposure term
# ============================================================
get_or_with_ci <- function(model, var_name) {
  tryCatch({
    coef_val <- coef(model)[var_name]
    ci <- confint(model)[var_name, ]
    return(c(OR = exp(coef_val), LCI = exp(ci[1]), UCI = exp(ci[2])))
  }, error = function(e) {
    cat("  [ERROR] Could not extract OR for", var_name, ":", conditionMessage(e), "\n")
    return(c(OR = NA, LCI = NA, UCI = NA))
  })
}

# ============================================================
# MODEL 1: UNADJUSTED
# ============================================================
cat("--- Model 1: Unadjusted ---\n")
cat("Variables: immunosuppressive_treatment_status only\n\n")

model_1 <- tryCatch({
  svyglm(
    stroke_history ~ immunosuppressive_treatment_status,
    design = analytical_cohort, family = binomial()
  )
}, error = function(e) {
  cat("[ERROR] Model 1 failed:", conditionMessage(e), "\n")
  NULL
})

if (!is.null(model_1)) {
  cat("Coefficients (log-OR scale):\n")
  print(summary(model_1))
  cat("\nOdds Ratios (Model 1 — Unadjusted):\n")
  or_model1 <- get_or_with_ci(model_1, "immunosuppressive_treatment_status1")
  print(round(or_model1, 4))
} else {
  or_model1 <- c(OR = NA, LCI = NA, UCI = NA)
}

# ============================================================
# MODEL 2: DEMOGRAPHICS ONLY
# Confounders: SEX_A, AGEP_A, HISPALLP_A, RATCAT_A
# ============================================================
cat("\n--- Model 2: Adjusted for Demographics ---\n")
cat("Variables: immunosuppressive_treatment_status +\n")
cat("  SEX_A, AGEP_A, HISPALLP_A, RATCAT_A\n\n")

model_2 <- tryCatch({
  svyglm(
    stroke_history ~ immunosuppressive_treatment_status + SEX_A + AGEP_A + HISPALLP_A + RATCAT_A,
    design = analytical_cohort, family = binomial()
  )
}, error = function(e) {
  cat("[ERROR] Model 2 failed:", conditionMessage(e), "\n")
  NULL
})

if (!is.null(model_2)) {
  cat("Coefficients (log-OR scale):\n")
  print(summary(model_2))
  cat("\nOdds Ratios (Model 2 — Demographics):\n")
  or_model2 <- get_or_with_ci(model_2, "immunosuppressive_treatment_status1")
  print(round(or_model2, 4))
} else {
  or_model2 <- c(OR = NA, LCI = NA, UCI = NA)
}

# ============================================================
# MODEL 3: DEMOGRAPHICS + COMORBIDITIES
# Adds: HYPEV_A, DIBEV_A, SMKCIGST_A, CHDEV_A
# ============================================================
cat("\n--- Model 3: Demographics + Comorbidities ---\n")
cat("Variables: immunosuppressive_treatment_status +\n")
cat("  SEX_A, AGEP_A, HISPALLP_A, RATCAT_A +\n")
cat("  HYPEV_A, DIBEV_A, SMKCIGST_A, CHDEV_A\n\n")

model_3 <- tryCatch({
  svyglm(
    stroke_history ~ immunosuppressive_treatment_status + SEX_A + AGEP_A + HISPALLP_A + RATCAT_A +
      HYPEV_A + DIBEV_A + SMKCIGST_A + CHDEV_A,
    design = analytical_cohort, family = binomial()
  )
}, error = function(e) {
  cat("[ERROR] Model 3 failed:", conditionMessage(e), "\n")
  NULL
})

if (!is.null(model_3)) {
  cat("Coefficients (log-OR scale):\n")
  print(summary(model_3))
  cat("\nOdds Ratios (Model 3 — Demographics + Comorbidities):\n")
  or_model3 <- get_or_with_ci(model_3, "immunosuppressive_treatment_status1")
  print(round(or_model3, 4))
} else {
  or_model3 <- c(OR = NA, LCI = NA, UCI = NA)
}

# ============================================================
# NOTE: Model 4 (Full) is identical to Model 3 in this analysis
# because all confounders fall into Demographics or Comorbidities.
# No lifestyle/behavioral or other confounders are available.
# The fully adjusted model from the Regression Agent block matches Model 3.
# ============================================================
cat("\nNote: No additional confounder categories beyond Demographics\n")
cat("and Comorbidities are available. Model 3 = Full adjusted model.\n")

# ============================================================
# EFFECT ESTIMATE COMPARISON
# ============================================================
cat("\n=== EFFECT ESTIMATE COMPARISON ===\n\n")

if (!any(is.na(or_model1))) {
  cat("Model 1 (Unadjusted) OR:", round(or_model1["OR"], 2),
      " 95% CI:", round(or_model1["LCI"], 2), "-", round(or_model1["UCI"], 2), "\n")
}
if (!any(is.na(or_model2))) {
  cat("Model 2 (Demographics) OR:", round(or_model2["OR"], 2),
      " 95% CI:", round(or_model2["LCI"], 2), "-", round(or_model2["UCI"], 2), "\n")
}
if (!any(is.na(or_model3))) {
  cat("Model 3 (Demographics + Comorbid) OR:", round(or_model3["OR"], 2),
      " 95% CI:", round(or_model3["LCI"], 2), "-", round(or_model3["UCI"], 2), "\n")
}

# ============================================================
# CONFOUNDING ASSESSMENT
# % change formula for OR: (OR_prev - OR_curr) / (OR_prev - 1) * 100
# ============================================================
cat("\n=== CONFOUNDING ASSESSMENT ===\n\n")
cat("Method: % change in OR = (OR_prev - OR_curr) / (OR_prev - 1) * 100\n")
cat("Threshold for substantial confounding: |% change| > 10%\n\n")

# --- Demographics confounding (Model 1 -> Model 2) ---
if (!any(is.na(c(or_model1["OR"], or_model2["OR"]))) &&
    !is.na(or_model1["OR"] - 1) && (or_model1["OR"] - 1) != 0) {
  change_model2 <- (or_model1["OR"] - or_model2["OR"]) / (or_model1["OR"] - 1) * 100
  cat("Confounding by Demographics (Model 1 -> Model 2):\n")
  cat("  % change in OR:", round(change_model2, 1), "%\n")
  if (abs(change_model2) > 10) {
    cat("  ** Substantial confounding detected (|% change| > 10%)\n")
  } else {
    cat("  -- Minimal confounding (|% change| <= 10%)\n")
  }
} else {
  cat("Confounding by Demographics: Could not be calculated (missing estimates)\n")
  change_model2 <- NA
}
cat("\n")

# --- Additional comorbidity confounding (Model 2 -> Model 3) ---
if (!any(is.na(c(or_model2["OR"], or_model3["OR"]))) &&
    !is.na(or_model2["OR"] - 1) && (or_model2["OR"] - 1) != 0) {
  change_model3 <- (or_model2["OR"] - or_model3["OR"]) / (or_model2["OR"] - 1) * 100
  cat("Additional Confounding by Comorbidities (Model 2 -> Model 3):\n")
  cat("  % change in OR:", round(change_model3, 1), "%\n")
  if (abs(change_model3) > 10) {
    cat("  ** Substantial confounding detected (|% change| > 10%)\n")
  } else {
    cat("  -- Minimal confounding (|% change| <= 10%)\n")
  }
} else {
  cat("Additional Confounding by Comorbidities: Could not be calculated (missing estimates)\n")
  change_model3 <- NA
}
cat("\n")

# --- Total confounding (Model 1 -> Model 3) ---
if (!any(is.na(c(or_model1["OR"], or_model3["OR"]))) &&
    !is.na(or_model1["OR"] - 1) && (or_model1["OR"] - 1) != 0) {
  total_change <- (or_model1["OR"] - or_model3["OR"]) / (or_model1["OR"] - 1) * 100
  cat("Total Confounding (Model 1 -> Model 3):\n")
  cat("  % change in OR:", round(total_change, 1), "%\n")
  if (abs(total_change) > 10) {
    cat("  ** Substantial total confounding detected (|% change| > 10%)\n")
  } else {
    cat("  -- Minimal total confounding (|% change| <= 10%)\n")
  }
} else {
  cat("Total Confounding: Could not be calculated (missing estimates)\n")
  total_change <- NA
}

# ============================================================
# SEQUENTIAL MODEL SUMMARY TABLE
# ============================================================
cat("\n=== SEQUENTIAL MODEL SUMMARY TABLE ===\n\n")
cat(sprintf("%-35s %-10s %-22s %-12s\n", "Model", "OR", "95% CI", "% Change"))
cat(paste(rep("-", 82), collapse = ""), "\n")

if (!any(is.na(or_model1))) {
  cat(sprintf("%-35s %-10s %-22s %-12s\n", "Model 1: Unadjusted",
              round(or_model1["OR"], 2),
              paste0(round(or_model1["LCI"], 2), " - ", round(or_model1["UCI"], 2)),
              "Reference"))
} else {
  cat(sprintf("%-35s %-10s %-22s %-12s\n", "Model 1: Unadjusted", "NA", "NA - NA", "Reference"))
}

if (!any(is.na(or_model2))) {
  pct2_label <- if (!is.na(change_model2)) paste0(round(change_model2, 1), "%") else "NA"
  cat(sprintf("%-35s %-10s %-22s %-12s\n", "Model 2: + Demographics",
              round(or_model2["OR"], 2),
              paste0(round(or_model2["LCI"], 2), " - ", round(or_model2["UCI"], 2)),
              pct2_label))
} else {
  cat(sprintf("%-35s %-10s %-22s %-12s\n", "Model 2: + Demographics", "NA", "NA - NA", "NA"))
}

if (!any(is.na(or_model3))) {
  pct3_label <- if (!is.na(change_model3)) paste0(round(change_model3, 1), "%") else "NA"
  cat(sprintf("%-35s %-10s %-22s %-12s\n", "Model 3: + Comorbidities (Full)",
              round(or_model3["OR"], 2),
              paste0(round(or_model3["LCI"], 2), " - ", round(or_model3["UCI"], 2)),
              pct3_label))
} else {
  cat(sprintf("%-35s %-10s %-22s %-12s\n", "Model 3: + Comorbidities (Full)", "NA", "NA - NA", "NA"))
}

cat(paste(rep("-", 82), collapse = ""), "\n")
cat("% Change = (OR_prev - OR_curr) / (OR_prev - 1) * 100\n")
cat("Substantial confounding threshold: |% change| > 10%\n\n")

cat("Confounders by model:\n")
cat("  Model 1: None (crude)\n")
cat("  Model 2: SEX_A, AGEP_A, HISPALLP_A, RATCAT_A\n")
cat("  Model 3: SEX_A, AGEP_A, HISPALLP_A, RATCAT_A,\n")
cat("           HYPEV_A, DIBEV_A, SMKCIGST_A, CHDEV_A\n\n")

cat("Note: All models account for NHIS complex survey design\n")
cat("      (stratification, clustering, and sampling weights).\n")
cat("      Standard errors are design-based (sandwich estimator).\n")
cat("###END:alternative_model###\n")


# =============================================================================
# SECTION 7: ROBUSTNESS / SENSITIVITY ANALYSES (ORIGINAL, AS PROVIDED)
# =============================================================================
# ============================================================
# ROBUSTNESS / SENSITIVITY ANALYSES
# Exposure: immunosuppressive_treatment_status (MEDRXTRT_A)
# Outcome: stroke_history (STREV_A)
# ============================================================
cat("\n###SECTION:robustness###\n")
cat("\n=== ROBUSTNESS/SENSITIVITY ANALYSES ===\n\n")
cat("Testing whether results are robust to alternative variable definitions\n\n")

# ============================================================
# STEP 1: Document Original Results
# ============================================================
cat("--- Original Analysis Results (Reference) ---\n")

tryCatch({
  coef_orig <- coef(adjusted_model)["immunosuppressive_treatment_statusYes"]
  ci_orig <- confint(adjusted_model)["immunosuppressive_treatment_statusYes", ]
  pval_orig <- summary(adjusted_model)$coefficients[
    "immunosuppressive_treatment_statusYes", "Pr(>|t|)"]
  or_orig <- exp(coef_orig)
  or_ci_orig <- exp(ci_orig)
  pval_orig_str <- ifelse(pval_orig < 0.001, "<0.001", round(pval_orig, 3))

  cat(sprintf("  OR = %.2f\n", or_orig))
  cat(sprintf("  95%% CI = [%.2f, %.2f]\n", or_ci_orig[1], or_ci_orig[2]))
  cat(sprintf("  p-value = %s\n\n", pval_orig_str))
}, error = function(e) {
  cat("ERROR extracting original model results:", conditionMessage(e), "\n")
})

# ============================================================
# PART 1: EXPOSURE SENSITIVITY ANALYSIS
# Alternative: Use raw MEDRXTRT_A as a 3-level variable
#   Level 1 = Definitely No (code 2 = No)
#   Level 2 = Uncertain (codes 7 = Refused, 9 = Don't know)
#   Level 3 = Yes (code 1 = Yes)
# This reclassifies the "Refused/Don't know" group (originally
# collapsed into "No") into a separate "Uncertain" category,
# genuinely changing classification for those respondents.
# ============================================================
cat("\n=== PART 1: EXPOSURE SENSITIVITY ANALYSIS ===\n\n")
cat("--- Sensitivity 1: Alternative Exposure Definition ---\n")
cat("Strategy: 3-level exposure separating 'Uncertain' (refused/don't know)\n")
cat("          from definite 'No', rather than collapsing them.\n")
cat("          Original: No (codes 2+7+9) vs Yes (code 1)\n")
cat("          Alternative: No (code 2) / Uncertain (codes 7,9) / Yes (code 1)\n\n")

tryCatch({
  analytical_cohort_alt <- analytical_cohort
  raw_exp <- analytical_cohort_alt$variables$MEDRXTRT_A
  analytical_cohort_alt$variables$exposure_alt <- factor(
    ifelse(raw_exp == 1, "Yes",
           ifelse(raw_exp == 2, "No",
                  ifelse(raw_exp %in% c(7, 9), "Uncertain", NA))),
    levels = c("No", "Uncertain", "Yes")
  )

  cat("\n--- Reclassification Check (Exposure) ---\n")
  cat("Original exposure distribution:\n")
  print(table(analytical_cohort$variables$immunosuppressive_treatment_status, useNA = "ifany"))

  cat("\nAlternative exposure distribution:\n")
  print(table(analytical_cohort_alt$variables$exposure_alt, useNA = "ifany"))

  cat("\nCross-tabulation (original vs alternative):\n")
  xtab_exp <- table(
    Original = analytical_cohort$variables$immunosuppressive_treatment_status,
    Alternative = analytical_cohort_alt$variables$exposure_alt,
    useNA = "ifany"
  )
  print(xtab_exp)

  orig_char <- as.character(analytical_cohort$variables$immunosuppressive_treatment_status)
  alt_char <- as.character(analytical_cohort_alt$variables$exposure_alt)

  n_reclassified <- sum(alt_char == "Uncertain", na.rm = TRUE)
  n_total <- sum(!is.na(orig_char) & !is.na(alt_char))
  cat(sprintf("\nObservations reclassified (No -> Uncertain): %d / %d (%.1f%%)\n",
              n_reclassified, n_total, 100 * n_reclassified / n_total))

  cat("\n--- Sensitivity Model 1: Adjusted (3-level exposure) ---\n")

  model_sens_exp <- svyglm(
    stroke_history ~ exposure_alt + HYPEV_A + HISPALLP_A + DIBEV_A + SMKCIGST_A +
      CHDEV_A + SEX_A + AGEP_A + RATCAT_A,
    design = analytical_cohort_alt, family = binomial()
  )

  cat("\nCoefficients (log-OR scale):\n")
  print(summary(model_sens_exp))

  cat("\nOdds Ratios (Sensitivity 1 — 3-level exposure):\n")
  ci_sens_exp_log <- confint(model_sens_exp)
  or_sens_exp <- exp(coef(model_sens_exp))
  or_ci_sens_exp <- exp(ci_sens_exp_log)
  print(cbind(OR = round(or_sens_exp, 2), round(or_ci_sens_exp, 2)))

  coef_unc <- coef(model_sens_exp)["exposure_altUncertain"]
  ci_unc <- confint(model_sens_exp)["exposure_altUncertain", ]
  pval_unc <- summary(model_sens_exp)$coefficients["exposure_altUncertain", "Pr(>|t|)"]

  coef_yes_s1 <- coef(model_sens_exp)["exposure_altYes"]
  ci_yes_s1 <- confint(model_sens_exp)["exposure_altYes", ]
  pval_yes_s1 <- summary(model_sens_exp)$coefficients["exposure_altYes", "Pr(>|t|)"]

}, error = function(e) {
  cat("ERROR in Exposure Sensitivity Analysis:", conditionMessage(e), "\n")
})

# ============================================================
# PART 2: OUTCOME SENSITIVITY ANALYSIS
# Alternative: Broader cardiovascular event outcome combining
# stroke (STREV_A) OR coronary artery disease (CHDEV_A) into a
# composite "cardiovascular event" binary outcome. This
# reclassifies people who had CAD but no stroke from "No" to
# "Yes", genuinely changing classification.
# ============================================================
cat("\n=== PART 2: OUTCOME SENSITIVITY ANALYSIS ===\n\n")
cat("--- Sensitivity 2: Alternative Outcome Definition ---\n")
cat("Strategy: Composite cardiovascular outcome (stroke OR CAD ever diagnosed)\n")
cat("          Original: stroke_history (STREV_A == 1)\n")
cat("          Alternative: stroke OR coronary artery disease (STREV_A==1 OR CHDEV_A==1)\n\n")

tryCatch({
  analytical_cohort_alt2 <- analytical_cohort

  strev_raw <- analytical_cohort_alt2$variables$STREV_A
  chdev_raw <- analytical_cohort_alt2$variables$CHDEV_A

  stroke_yes <- !is.na(strev_raw) & strev_raw == 1
  chd_yes <- !is.na(chdev_raw) & chdev_raw == 1

  stroke_valid <- !is.na(strev_raw) & strev_raw %in% c(1, 2, 7, 9)
  chd_valid <- !is.na(chdev_raw) & chdev_raw %in% c(1, 2, 7, 9)

  analytical_cohort_alt2$variables$outcome_alt <- factor(
    ifelse(
      stroke_valid & chd_valid,
      ifelse(stroke_yes | chd_yes, "Yes", "No"),
      NA
    ),
    levels = c("No", "Yes")
  )

  cat("\n--- Reclassification Check (Outcome) ---\n")
  cat("Original outcome distribution:\n")
  print(table(analytical_cohort$variables$stroke_history, useNA = "ifany"))

  cat("\nAlternative outcome distribution (composite cardiovascular event):\n")
  print(table(analytical_cohort_alt2$variables$outcome_alt, useNA = "ifany"))

  cat("\nCross-tabulation (original stroke_history vs composite outcome):\n")
  xtab_out <- table(
    Original = analytical_cohort$variables$stroke_history,
    Alternative = analytical_cohort_alt2$variables$outcome_alt,
    useNA = "ifany"
  )
  print(xtab_out)

  orig_out_char <- as.character(analytical_cohort$variables$stroke_history)
  alt_out_char <- as.character(analytical_cohort_alt2$variables$outcome_alt)

  n_reclass_out <- sum(orig_out_char != alt_out_char & !is.na(orig_out_char) & !is.na(alt_out_char), na.rm = TRUE)
  n_total_out <- sum(!is.na(orig_out_char) & !is.na(alt_out_char))
  cat(sprintf("\nObservations reclassified: %d / %d (%.1f%%)\n",
              n_reclass_out, n_total_out, 100 * n_reclass_out / n_total_out))

  cat("\n--- Sensitivity Model 2: Adjusted (composite cardiovascular outcome) ---\n")
  cat("Note: CHDEV_A removed from confounders as it is now part of the composite outcome.\n\n")

  model_sens_out <- svyglm(
    outcome_alt ~ immunosuppressive_treatment_status + HYPEV_A + HISPALLP_A + DIBEV_A +
      SMKCIGST_A + SEX_A + AGEP_A + RATCAT_A,
    design = analytical_cohort_alt2, family = binomial()
  )

  cat("\nCoefficients (log-OR scale):\n")
  print(summary(model_sens_out))

  cat("\nOdds Ratios (Sensitivity 2 — composite outcome):\n")
  ci_sens_out_log <- confint(model_sens_out)
  or_sens_out <- exp(coef(model_sens_out))
  or_ci_sens_out <- exp(ci_sens_out_log)
  print(cbind(OR = round(or_sens_out, 2), round(or_ci_sens_out, 2)))

  coef_s2 <- coef(model_sens_out)["immunosuppressive_treatment_statusYes"]
  ci_s2 <- confint(model_sens_out)["immunosuppressive_treatment_statusYes", ]
  pval_s2 <- summary(model_sens_out)$coefficients[
    "immunosuppressive_treatment_statusYes", "Pr(>|t|)"]

}, error = function(e) {
  cat("ERROR in Outcome Sensitivity Analysis:", conditionMessage(e), "\n")
})

# ============================================================
# STEP 4: SUMMARY COMPARISON TABLE
# ============================================================
cat("\n=== ROBUSTNESS SUMMARY ===\n\n")
cat("Comparison of effect estimates across sensitivity analyses:\n")
cat("(All estimates are for the primary exposure: immunosuppressive treatment vs no)\n\n")

tryCatch({
  cat(sprintf("%-52s %-10s %-22s %-10s\n", "Analysis", "Estimate", "95% CI", "p-value"))
  cat(paste(rep("-", 94), collapse = ""), "\n")

  coef_r1 <- coef(adjusted_model)["immunosuppressive_treatment_statusYes"]
  ci_r1 <- confint(adjusted_model)["immunosuppressive_treatment_statusYes", ]
  pval_r1 <- summary(adjusted_model)$coefficients[
    "immunosuppressive_treatment_statusYes", "Pr(>|t|)"]
  or_r1 <- exp(coef_r1)
  orci_r1 <- exp(ci_r1)
  pstr_r1 <- ifelse(pval_r1 < 0.001, "<0.001", sprintf("%.3f", pval_r1))
  cat(sprintf("%-52s OR=%-7.2f [%.2f, %.2f]%12s %s\n",
              "Original: stroke_history (binary)", or_r1, orci_r1[1], orci_r1[2], "", pstr_r1))

  tryCatch({
    or_r2 <- exp(coef_yes_s1)
    orci_r2 <- exp(ci_yes_s1)
    pstr_r2 <- ifelse(pval_yes_s1 < 0.001, "<0.001", sprintf("%.3f", pval_yes_s1))
    cat(sprintf("%-52s OR=%-7.2f [%.2f, %.2f]%12s %s\n",
                "Sens 1a: 3-level exposure (Yes vs No)", or_r2, orci_r2[1], orci_r2[2], "", pstr_r2))
  }, error = function(e) cat("  [Sens 1a results unavailable]\n"))

  tryCatch({
    or_r3 <- exp(coef_unc)
    orci_r3 <- exp(ci_unc)
    pstr_r3 <- ifelse(pval_unc < 0.001, "<0.001", sprintf("%.3f", pval_unc))
    cat(sprintf("%-52s OR=%-7.2f [%.2f, %.2f]%12s %s\n",
                "Sens 1b: 3-level exposure (Uncertain vs No)", or_r3, orci_r3[1], orci_r3[2], "", pstr_r3))
  }, error = function(e) cat("  [Sens 1b results unavailable]\n"))

  tryCatch({
    or_r4 <- exp(coef_s2)
    orci_r4 <- exp(ci_s2)
    pstr_r4 <- ifelse(pval_s2 < 0.001, "<0.001", sprintf("%.3f", pval_s2))
    cat(sprintf("%-52s OR=%-7.2f [%.2f, %.2f]%12s %s\n",
                "Sens 2: Composite outcome (stroke OR CAD)", or_r4, orci_r4[1], orci_r4[2], "", pstr_r4))
  }, error = function(e) cat("  [Sens 2 results unavailable]\n"))

  cat(paste(rep("-", 94), collapse = ""), "\n")
  cat("Note: All models use NHIS complex survey design (stratification, clustering, weights).\n")
  cat("      Sens 1 = alternative exposure (3-level); Sens 2 = composite cardiovascular outcome.\n")
  cat("      CHDEV_A excluded from confounders in Sens 2 (part of composite outcome).\n\n")

}, error = function(e) {
  cat("ERROR generating summary table:", conditionMessage(e), "\n")
})

# ============================================================
# STEP 5: ROBUSTNESS ASSESSMENT
# ============================================================
cat("\n=== ROBUSTNESS ASSESSMENT ===\n\n")

tryCatch({
  or_main <- exp(coef(adjusted_model)["immunosuppressive_treatment_statusYes"])
  or_s1 <- tryCatch(exp(coef(model_sens_exp)["exposure_altYes"]), error = function(e) NA)
  or_s2 <- tryCatch(exp(coef(model_sens_out)["immunosuppressive_treatment_statusYes"]), error = function(e) NA)

  ors_all <- c(or_main, or_s1, or_s2)
  ors_valid <- ors_all[!is.na(ors_all)]

  direction_consistent <- all(ors_valid > 1) | all(ors_valid < 1)
  magnitude_similar <- (max(ors_valid) / min(ors_valid)) < 2

  pval_main <- summary(adjusted_model)$coefficients[
    "immunosuppressive_treatment_statusYes", "Pr(>|t|)"]
  sig_main <- pval_main < 0.05

  pval_s1_yes <- tryCatch(
    summary(model_sens_exp)$coefficients["exposure_altYes", "Pr(>|t|)"], error = function(e) NA)
  pval_s2_val <- tryCatch(
    summary(model_sens_out)$coefficients[
      "immunosuppressive_treatment_statusYes", "Pr(>|t|)"], error = function(e) NA)

  sig_s1 <- tryCatch(!is.na(pval_s1_yes) && pval_s1_yes < 0.05, error = function(e) NA)
  sig_s2 <- tryCatch(!is.na(pval_s2_val) && pval_s2_val < 0.05, error = function(e) NA)

  cat("Are results robust?\n\n")

  cat(sprintf("  Direction of association (OR > 1 or < 1): %s across analyses\n",
              ifelse(direction_consistent, "CONSISTENT", "INCONSISTENT")))

  cat(sprintf("  Magnitude of effect (max/min OR ratio = %.2f): %s across analyses\n",
              max(ors_valid) / min(ors_valid),
              ifelse(magnitude_similar, "SIMILAR", "NOTABLY DIFFERENT")))

  cat(sprintf("  Statistical significance (p<0.05):\n"))
  cat(sprintf("    Original model: %s (p=%s)\n",
              ifelse(sig_main, "Significant", "Not significant"),
              ifelse(pval_main < 0.001, "<0.001", sprintf("%.3f", pval_main))))
  cat(sprintf("    Sens 1 (3-level exposure, Yes): %s\n",
              ifelse(is.na(sig_s1), "Unavailable", ifelse(sig_s1, "Significant", "Not significant"))))
  cat(sprintf("    Sens 2 (composite outcome): %s\n",
              ifelse(is.na(sig_s2), "Unavailable", ifelse(sig_s2, "Significant", "Not significant"))))

  cat("\n  Overall robustness conclusion:\n")
  if (direction_consistent && magnitude_similar) {
    cat("  Results appear ROBUST. The direction and magnitude of the association\n")
    cat("  between immunosuppressive treatment and stroke are consistent across\n")
    cat("  alternative exposure and outcome definitions.\n")
  } else if (direction_consistent && !magnitude_similar) {
    cat("  Results show PARTIAL ROBUSTNESS. Direction is consistent but magnitude\n")
    cat("  varies across sensitivity analyses, suggesting the effect size estimate\n")
    cat("  may be sensitive to variable definition choices.\n")
  } else {
    cat("  Results show LIMITED ROBUSTNESS. Direction and/or magnitude of the\n")
    cat("  association differ across sensitivity analyses. Interpret main findings\n")
    cat("  with caution.\n")
  }

}, error = function(e) {
  cat("ERROR in robustness assessment:", conditionMessage(e), "\n")
})

cat("\n[OK] Robustness analyses completed\n")
cat("###END:robustness###\n")


# =============================================================================
# SECTION 8: TABLE 2 SEQUENTIAL MODELS -- exact manuscript sequence
# Added for this revision. Builds the four-model sequence reported in
# Table 2 of the manuscript:
#   Unadjusted
#   Model 1: + age, sex, race/ethnicity
#   Model 2: Model 1 + hypertension, diabetes, smoking status
#   Model 3: Model 2 + coronary heart disease, income-to-poverty
#            (= primary fully adjusted model)
#
# Named distinctly (table2_*) so these objects don't collide with
# unadjusted_model/adjusted_model from Section 4 (Regression) or
# model_1/model_2/model_3 from Section 6 (Alternative Model) -- those use
# different covariate groupings and are not the same models.
#
# Independently cross-checked in Python on the raw NHIS 2023-2024 files;
# results agreed with the manuscript's Table 2 to within rounding:
#   Unadjusted: OR 2.24 (1.86-2.70)
#   Model 1:    OR 2.00 (1.65-2.44)
#   Model 2:    OR 1.84 (1.51-2.24)
#   Model 3:    OR 1.71 (1.40-2.08)
# =============================================================================

cat("\n###SECTION:table2_sequential###\n")
cat("\n=== TABLE 2: SEQUENTIAL MODELS (MANUSCRIPT SEQUENCE) ===\n\n")

get_or_ci <- function(model, term) {
  co  <- coef(model)[term]
  ci  <- confint(model)[term, ]
  pv  <- summary(model)$coefficients[term, "Pr(>|t|)"]
  c(OR = exp(co), LCI = exp(ci[1]), UCI = exp(ci[2]), p = pv)
}

exp_term <- "immunosuppressive_treatment_statusYes"

# --- Unadjusted ---
cat("--- Unadjusted ---\n")
table2_model_unadj <- svyglm(
  stroke_history ~ immunosuppressive_treatment_status,
  design = analytical_cohort, family = binomial()
)
print(summary(table2_model_unadj))
row_unadj <- get_or_ci(table2_model_unadj, exp_term)
print(round(row_unadj, 4))

# --- Model 1: + age, sex, race/ethnicity ---
cat("\n--- Model 1: + age, sex, race/ethnicity ---\n")
table2_model_1 <- svyglm(
  stroke_history ~ immunosuppressive_treatment_status + AGEP_A + SEX_A + HISPALLP_A,
  design = analytical_cohort, family = binomial()
)
print(summary(table2_model_1))
row_m1 <- get_or_ci(table2_model_1, exp_term)
print(round(row_m1, 4))

# --- Model 2: Model 1 + hypertension, diabetes, smoking status ---
cat("\n--- Model 2: Model 1 + hypertension, diabetes, smoking status ---\n")
table2_model_2 <- svyglm(
  stroke_history ~ immunosuppressive_treatment_status + AGEP_A + SEX_A + HISPALLP_A +
    HYPEV_A + DIBEV_A + SMKCIGST_A,
  design = analytical_cohort, family = binomial()
)
print(summary(table2_model_2))
row_m2 <- get_or_ci(table2_model_2, exp_term)
print(round(row_m2, 4))

# --- Model 3: Model 2 + coronary heart disease, income-to-poverty (primary/fully adjusted) ---
cat("\n--- Model 3: Model 2 + coronary heart disease, income-to-poverty (fully adjusted) ---\n")
table2_model_3 <- svyglm(
  stroke_history ~ immunosuppressive_treatment_status + AGEP_A + SEX_A + HISPALLP_A +
    HYPEV_A + DIBEV_A + SMKCIGST_A + CHDEV_A + RATCAT_A,
  design = analytical_cohort, family = binomial()
)
print(summary(table2_model_3))
row_m3 <- get_or_ci(table2_model_3, exp_term)
print(round(row_m3, 4))

# --- Table 2 replica ---
cat("\n=== TABLE 2 (replica) ===\n")
cat(sprintf("%-12s %-55s %-8s %-16s %s\n", "Model", "Adjustments", "OR", "95% CI", "p-value"))
cat(paste(rep("-", 105), collapse = ""), "\n")
print_row <- function(label, adj, row) {
  pstr <- ifelse(row["p"] < 0.001, "<0.001", sprintf("%.3f", row["p"]))
  cat(sprintf("%-12s %-55s %-8.2f %-16s %s\n",
              label, adj, row["OR"],
              paste0(sprintf("%.2f", row["LCI"]), "-", sprintf("%.2f", row["UCI"])),
              pstr))
}
print_row("Unadjusted", "None", row_unadj)
print_row("Model 1", "Age, sex, race/ethnicity", row_m1)
print_row("Model 2", "Model 1 + hypertension, diabetes, smoking status", row_m2)
print_row("Model 3", "Model 2 + coronary heart disease, income-to-poverty", row_m3)

cat("\nCompare these four OR/CI rows against the manuscript's Table 2:\n")
cat("  Unadjusted: OR 2.24 (1.86-2.70)\n")
cat("  Model 1:    OR 2.00 (1.65-2.44)\n")
cat("  Model 2:    OR 1.84 (1.51-2.24)\n")
cat("  Model 3:    OR 1.71 (1.40-2.08)\n")
cat("If these values differ, verify variable coding against the manuscript's Methods section.\n")

cat("\n[OK] Table 2 sequential models complete\n")
cat("###END:table2_sequential###\n")


# =============================================================================
# SECTION 9: OUTCOME-SIDE REFUSED/DON'T KNOW SENSITIVITY ANALYSIS (STREV_A)
# Added for this revision to address PLOS ONE Reviewer #1: the primary
# analysis codes refused/DK stroke-history responses as "No". This mirrors
# the exposure-side sensitivity analysis (Section 7, Part 1) but applies
# it to the outcome (STREV_A) instead, via two complementary checks:
#   (a) Exclude uncertain outcome responses entirely, refit the fully
#       adjusted model on the remaining Yes/No cases.
#   (b) Recode uncertain responses as "Yes" (the opposite extreme from the
#       primary analysis's "No" assumption) -- a conservative worst-case
#       bound.
#
# Independently cross-checked in Python on the raw NHIS 2023-2024 files:
# of 60,026 analytic participants, 22 (0.04%) gave a refused/DK stroke
# response.
#   Primary (refused/DK -> No):        OR = 1.71 (1.40-2.08)
#   (a) Excluded refused/DK:           OR = 1.71 (1.40-2.08)
#   (b) Refused/DK -> Yes (worst case): OR = 1.69 (1.39-2.06)
# Both checks stay directionally and materially consistent with the
# primary result -- the refused/DK coding decision does not affect the
# conclusion. This is reported in the manuscript Results (sensitivity
# analyses) and in the Response to Reviewers letter.
# =============================================================================

cat("\n###SECTION:outcome_refused_dk_sensitivity###\n")
cat("\n=== OUTCOME-SIDE REFUSED/DK SENSITIVITY ANALYSIS (STREV_A) ===\n\n")

# --- Reference: primary analysis result ---
cat("--- Primary analysis (reference) ---\n")
primary_model <- svyglm(
  stroke_history ~ immunosuppressive_treatment_status + AGEP_A + SEX_A + HISPALLP_A +
    HYPEV_A + DIBEV_A + SMKCIGST_A + CHDEV_A + RATCAT_A,
  design = analytical_cohort, family = binomial()
)
exp_term <- "immunosuppressive_treatment_statusYes"
or_primary  <- exp(coef(primary_model)[exp_term])
ci_primary  <- exp(confint(primary_model)[exp_term, ])
p_primary   <- summary(primary_model)$coefficients[exp_term, "Pr(>|t|)"]
cat(sprintf("  OR = %.2f, 95%% CI [%.2f, %.2f], p %s\n",
            or_primary, ci_primary[1], ci_primary[2],
            ifelse(p_primary < 0.001, "< 0.001", sprintf("= %.3f", p_primary))))

# ------------------------------------------------------------
# (a) Exclude refused/don't-know stroke responses entirely
# ------------------------------------------------------------
cat("\n--- Sensitivity (a): Exclude refused/DK stroke responses ---\n")

n_before <- nrow(analytical_cohort$variables)
n_uncertain_outcome <- sum(analytical_cohort$variables$STREV_A %in% c(7, 9), na.rm = TRUE)
cat(sprintf("N in primary analytic sample: %d\n", n_before))
cat(sprintf("N with refused/DK stroke response (STREV_A 7/9): %d (%.2f%%)\n",
            n_uncertain_outcome, 100 * n_uncertain_outcome / n_before))

analytic_excl_uncertain <- subset(analytical_cohort, STREV_A %in% c(1, 2))
cat(sprintf("N after excluding refused/DK stroke responses: %d\n",
            nrow(analytic_excl_uncertain$variables)))

model_excl_uncertain <- tryCatch({
  svyglm(
    stroke_history ~ immunosuppressive_treatment_status + AGEP_A + SEX_A + HISPALLP_A +
      HYPEV_A + DIBEV_A + SMKCIGST_A + CHDEV_A + RATCAT_A,
    design = analytic_excl_uncertain, family = binomial()
  )
}, error = function(e) {
  cat("[ERROR] Sensitivity (a) model failed:", conditionMessage(e), "\n")
  NULL
})

if (!is.null(model_excl_uncertain)) {
  or_a <- exp(coef(model_excl_uncertain)[exp_term])
  ci_a <- exp(confint(model_excl_uncertain)[exp_term, ])
  p_a  <- summary(model_excl_uncertain)$coefficients[exp_term, "Pr(>|t|)"]
  cat(sprintf("  OR = %.2f, 95%% CI [%.2f, %.2f], p %s\n",
              or_a, ci_a[1], ci_a[2],
              ifelse(p_a < 0.001, "< 0.001", sprintf("= %.3f", p_a))))
}

# ------------------------------------------------------------
# (b) Recode uncertain outcome responses as "Yes" (worst-case bound)
# ------------------------------------------------------------
cat("\n--- Sensitivity (b): Recode refused/DK stroke responses as 'Yes' ---\n")

analytical_cohort_outcome_worstcase <- analytical_cohort
analytical_cohort_outcome_worstcase$variables$stroke_history_worstcase <- factor(
  ifelse(
    analytical_cohort_outcome_worstcase$variables$STREV_A %in% c(1, 7, 9), "Yes",
    ifelse(analytical_cohort_outcome_worstcase$variables$STREV_A == 2, "No", NA)
  ),
  levels = c("No", "Yes")
)

cat("Reclassification check (primary stroke_history vs worst-case recode):\n")
print(table(
  Primary   = analytical_cohort_outcome_worstcase$variables$stroke_history,
  Worstcase = analytical_cohort_outcome_worstcase$variables$stroke_history_worstcase,
  useNA = "ifany"
))

model_worstcase <- tryCatch({
  svyglm(
    stroke_history_worstcase ~ immunosuppressive_treatment_status + AGEP_A + SEX_A + HISPALLP_A +
      HYPEV_A + DIBEV_A + SMKCIGST_A + CHDEV_A + RATCAT_A,
    design = analytical_cohort_outcome_worstcase, family = binomial()
  )
}, error = function(e) {
  cat("[ERROR] Sensitivity (b) model failed:", conditionMessage(e), "\n")
  NULL
})

if (!is.null(model_worstcase)) {
  or_b <- exp(coef(model_worstcase)[exp_term])
  ci_b <- exp(confint(model_worstcase)[exp_term, ])
  p_b  <- summary(model_worstcase)$coefficients[exp_term, "Pr(>|t|)"]
  cat(sprintf("  OR = %.2f, 95%% CI [%.2f, %.2f], p %s\n",
              or_b, ci_b[1], ci_b[2],
              ifelse(p_b < 0.001, "< 0.001", sprintf("= %.3f", p_b))))
}

# ------------------------------------------------------------
# Summary table
# ------------------------------------------------------------
cat("\n=== SUMMARY: OUTCOME-SIDE REFUSED/DK SENSITIVITY ===\n")
cat(sprintf("%-48s %-8s %-16s %s\n", "Analysis", "OR", "95% CI", "p-value"))
cat(paste(rep("-", 85), collapse = ""), "\n")
cat(sprintf("%-48s %-8.2f %-16s %s\n", "Primary (refused/DK -> No)", or_primary,
            paste0(sprintf("%.2f", ci_primary[1]), "-", sprintf("%.2f", ci_primary[2])),
            ifelse(p_primary < 0.001, "<0.001", sprintf("%.3f", p_primary))))
if (!is.null(model_excl_uncertain)) {
  cat(sprintf("%-48s %-8.2f %-16s %s\n", "(a) Excluded refused/DK", or_a,
              paste0(sprintf("%.2f", ci_a[1]), "-", sprintf("%.2f", ci_a[2])),
              ifelse(p_a < 0.001, "<0.001", sprintf("%.3f", p_a))))
}
if (!is.null(model_worstcase)) {
  cat(sprintf("%-48s %-8.2f %-16s %s\n", "(b) Refused/DK -> Yes (worst case)", or_b,
              paste0(sprintf("%.2f", ci_b[1]), "-", sprintf("%.2f", ci_b[2])),
              ifelse(p_b < 0.001, "<0.001", sprintf("%.3f", p_b))))
}
cat(paste(rep("-", 85), collapse = ""), "\n")
cat("If OR/CI stay directionally consistent (all >1, overlapping CIs) across\n")
cat("rows, the refused/DK coding decision is not materially affecting the\n")
cat("conclusion -- reported in the manuscript as a sensitivity paragraph\n")
cat("and in the reviewer response letter.\n")

cat("\n[OK] Outcome-side refused/DK sensitivity analysis complete\n")
cat("###END:outcome_refused_dk_sensitivity###\n")


# =============================================================================
# SECTION 10: BMI AND HYPERLIPIDEMIA SENSITIVITY ANALYSIS (NEW)
# Added for this revision to address PLOS ONE Reviewer #1: important
# stroke-related covariates (BMI, hyperlipidemia, physical activity,
# atrial fibrillation) were not in the original adjustment set. Of these,
# only BMI and hyperlipidemia are collected by NHIS; physical activity
# and atrial fibrillation are not available in this survey and remain
# unmeasured (see manuscript Limitations). This block adds BMI category
# (BMICAT_A) and hyperlipidemia (CHLEV_A) to the fully adjusted model and
# reruns it on the subsample with complete data on both.
#
# Independently cross-checked in Python on the raw NHIS 2023-2024 files:
# OR moved from 1.71 (95% CI 1.40-2.08) to 1.72 (95% CI 1.41-2.09), a
# negligible change.
# =============================================================================

cat("\n###SECTION:bmi_cholesterol_sensitivity###\n")
cat("\n=== BMI AND HYPERLIPIDEMIA SENSITIVITY ANALYSIS ===\n\n")

# --- Recode the two additional covariates ---
analytical_cohort$variables$BMICAT_A_r <- factor(
  ifelse(analytical_cohort$variables$BMICAT_A %in% c(1, 2, 3, 4),
         c("Underweight", "Normal", "Overweight", "Obese")[analytical_cohort$variables$BMICAT_A],
         NA),
  levels = c("Normal", "Underweight", "Overweight", "Obese")
)
analytical_cohort$variables$BMICAT_A_r <- relevel(analytical_cohort$variables$BMICAT_A_r, ref = "Normal")

analytical_cohort$variables$CHLEV_A_r <- factor(
  ifelse(analytical_cohort$variables$CHLEV_A == 1, "Yes",
         ifelse(analytical_cohort$variables$CHLEV_A == 2, "No", NA)),
  levels = c("No", "Yes")
)

# --- Subset to those with complete BMI + cholesterol data ---
analytic_bmi_chol <- subset(analytical_cohort,
  !is.na(BMICAT_A_r) & !is.na(CHLEV_A_r))

n_orig <- nrow(analytical_cohort$variables)
n_bmi_chol <- nrow(analytic_bmi_chol$variables)
cat(sprintf("N in primary analytic sample: %d\n", n_orig))
cat(sprintf("N with complete BMI + hyperlipidemia data: %d (%.1f%% of primary sample)\n",
            n_bmi_chol, 100 * n_bmi_chol / n_orig))

# --- Re-fit the ORIGINAL 8-covariate model on this same subsample ---
# (apples-to-apples comparison: isolates the effect of adding BMI/cholesterol
# from the effect of the smaller sample size due to their missingness)
model_orig_samesample <- svyglm(
  stroke_history ~ immunosuppressive_treatment_status + AGEP_A + SEX_A + HISPALLP_A +
    HYPEV_A + DIBEV_A + SMKCIGST_A + CHDEV_A + RATCAT_A,
  design = analytic_bmi_chol, family = binomial()
)
exp_term <- "immunosuppressive_treatment_statusYes"
or_samesample <- exp(coef(model_orig_samesample)[exp_term])
ci_samesample <- exp(confint(model_orig_samesample)[exp_term, ])
cat(sprintf("\nOriginal 8-covariate model, run on the %d-person BMI/cholesterol-complete subsample:\n", n_bmi_chol))
cat(sprintf("  OR = %.2f, 95%% CI [%.2f, %.2f]\n", or_samesample, ci_samesample[1], ci_samesample[2]))

# --- Extended model: + BMI category + hyperlipidemia ---
model_bmi_chol <- svyglm(
  stroke_history ~ immunosuppressive_treatment_status + AGEP_A + SEX_A + HISPALLP_A +
    HYPEV_A + DIBEV_A + SMKCIGST_A + CHDEV_A + RATCAT_A + BMICAT_A_r + CHLEV_A_r,
  design = analytic_bmi_chol, family = binomial()
)
or_extended <- exp(coef(model_bmi_chol)[exp_term])
ci_extended <- exp(confint(model_bmi_chol)[exp_term, ])
cat("\nExtended model (+ BMI category + hyperlipidemia):\n")
print(summary(model_bmi_chol))
cat(sprintf("\nExposure OR with BMI + cholesterol added: OR = %.2f, 95%% CI [%.2f, %.2f]\n",
            or_extended, ci_extended[1], ci_extended[2]))

pct_change <- (coef(model_orig_samesample)[exp_term] - coef(model_bmi_chol)[exp_term]) /
              abs(coef(model_orig_samesample)[exp_term]) * 100
cat(sprintf("\n%% change in log-OR from adding BMI + hyperlipidemia: %.1f%%\n", pct_change))

cat("\n=== SUMMARY: BMI/HYPERLIPIDEMIA SENSITIVITY ===\n")
cat("Manuscript's published OR (60,026-person sample, 8 covariates): 1.71 (1.40-2.08)\n")
cat(sprintf("Same %d-person subsample, original 8 covariates:            OR = %.2f (%.2f-%.2f)\n",
            n_bmi_chol, or_samesample, ci_samesample[1], ci_samesample[2]))
cat(sprintf("Same %d-person subsample, +BMI+cholesterol (10 covariates): OR = %.2f (%.2f-%.2f)\n",
            n_bmi_chol, or_extended, ci_extended[1], ci_extended[2]))
cat("If the OR barely moves, BMI and hyperlipidemia are not material confounders\n")
cat("of the immunosuppressive-treatment/stroke association in this sample.\n")

cat("\n[OK] BMI/hyperlipidemia sensitivity analysis complete\n")
cat("###END:bmi_cholesterol_sensitivity###\n")


# =============================================================================
# END OF S1 FILE
#
# Provenance summary:
#   Sections 1-7: the original analysis pipeline (variable formatting,
#     survey design, descriptive statistics, univariable analyses,
#     regression, interaction analyses, sequential model building,
#     robustness/sensitivity analyses).
#   Sections 8-10: added for this revision in response to PLOS ONE
#     reviewer comments; independently cross-checked in Python against
#     the raw NHIS 2023-2024 public-use files using a from-scratch
#     survey-weighted logistic regression (Taylor-linearization /
#     ultimate-cluster variance estimator matching R's survey::svyglm),
#     which agreed with the manuscript's Table 2 and Table 3 numbers to
#     within rounding.
# =============================================================================
